# Supplementary material for: Nutritional Status of Iodine and Association with Iron, Selenium, and Zinc in Population Studies: A Systematic Review and Meta-Analysis
Source: Nutrients. 2025 Oct 31;17(21):3432. doi: 10.3390/nu17213432 (PMC12608380; doi:10.3390/nu17213432)
Supplement: Supplementary file 1 [file nutrients-17-03432-s001.zip]

Archive with 1 entries (1 files):
- nutrients-3870440-supplementary.pdf
